# Supplementary material for: Action of an endo-β-1,3(4)-glucanase on cellobiosyl unit structure in barley β-1,3:1,4-glucan
Source: Biosci Biotechnol Biochem. 2015 Jun 1;79(11):1810–7. doi: 10.1080/09168451.2015.1046365 (PMC4673573; doi:10.1080/09168451.2015.1046365)
Supplement: Supplemental Materials [file tbbb_a_1046365_sm2988.zip]

Archive with 6 entries (5 files):
- 1046365_Supp/
- 1046365_Supp/GlucanOligoSupFig1v2.ai
- 1046365_Supp/GlucanOligoSupFig2submission.ai
- 1046365_Supp/GlucanOligoSupFig3submission.ai
- 1046365_Supp/GlucanOligoSupFig4submission.ai
- 1046365_Supp/GucanOligoSupportInfo150224.docx
